# Supplementary material for: Technology and Information Sharing in Disaster Relief
Source: PLoS One. 2016 Sep 1;11(9):e0161783. doi: 10.1371/journal.pone.0161783 (PMC5008756; doi:10.1371/journal.pone.0161783)
Supplement: S1 File — STATA do-file that generates output tables. (DO) [file pone.0161783.s002.do]

**********************
**** Estimations  ****
**********************

use  "in/org by disaster_level.dta", clear

sum usercount deaths comments moderators disaster drop
drop if drop==1
gen help = 1 if usercount==. | deaths==. | comments==. | disaster==. | gni_pc==. | polity2==.
drop if help==1
gen ltime_dum = log(time_dum)

global controls "lndeaths lngni_pc polity2 i.region_no i.disaster i.year"
global changes "d_redesign d_alerts  d_reliefteams d_reliefitems d_attachments"
global missing "deaths_miss gni_miss p4_miss"
global outopt "label bdec(3) drop(i.year) sortvar($changes lndeaths lntotaldamage lngni_pc polity2 $controls) ctitle() append nor2"

***Table: Basleine - User action on disaster characteristics

set more off
/*
reg lnusercount $changes i.year , robust
outreg2 using "out\baseline.tex",  $outopt replace
reg lnrepre_users $changes i.year , robust
outreg2 using "out\baseline.tex",  $outopt
reg lncomments $changes i.year , robust
outreg2 using "out\baseline.tex",  $outopt 
reg ltime_dum $changes i.year , robust
outreg2 using "out\baseline.tex",  $outopt 
*/

reg lnusercount $changes lndeaths  $controls , robust
outreg2 using "out\baseline.tex",  $outopt
reg lnrepre_users $changes lndeaths  $controls , robust
outreg2 using "out\baseline.tex",  $outopt 
reg lncomments $changes lndeaths $controls , robust
outreg2 using "out\baseline.tex",  $outopt
reg ltime_dum $changes lndeaths  $controls , robust
outreg2 using "out\baseline.tex",  $outopt


***Robustness I: Estimates without OCHA
set more off
reg lnusercount_noocha $changes i.year , robust
outreg2 using "out\baseline.tex",  $outopt replace
reg lnrepre_users_noocha $changes i.year , robust
outreg2 using "out\baseline.tex",  $outopt 
reg lncomments_noocha $changes i.year , robust
outreg2 using "out\baseline.tex",  $outopt 

reg lnusercount_noocha $changes lndeaths  $controls , robust
outreg2 using "out\baseline.tex",  $outopt 
reg lnrepre_users_noocha $changes lndeaths  $controls , robust
outreg2 using "out\baseline.tex",  $outopt 
reg lncomments_noocha $changes lndeaths $controls , robust
outreg2 using "out\baseline.tex",  $outopt


***Robustness II: dummies for ono-official variables
global outopt "label bdec(3) drop(i.year i.disaster i_region_no) sortvar($changes lndeaths lntotaldamage lngni_pc polity2 $controls) ctitle() append nor2"

set more off
reg lnusercount $changes lndeaths  $controls $missing, robust
outreg2 using "out\baseline.tex",  $outopt replace
reg lnrepre_users $changes lndeaths  $controls $missing, robust
outreg2 using "out\baseline.tex",  $outopt 
reg lncomments $changes lndeaths $controls $missing, robust
outreg2 using "out\baseline.tex",  $outopt
reg lntimespan $changes lndeaths  $controls $missing, robust
outreg2 using "out\baseline.tex",  $outopt


***Summary statistics
qui tab region_no if drop!=1, gen(d_region)

sutex deaths affected totaldamage usercount comments reliefteams reliefitems attachments maps maps moderators gni_pc polity2 ///
earthquake tsunami flood typhoon cyclone hurricane landslide drought fire oil ///
	volcano explosion building chemical storm d_region1 d_region2 d_region3 d_region4 d_region5 if drop==0, ///
	title(Summary statistics: Disaster level sample) ///
	labels digits(3) file("out\\Disasterdesc.tex") replace
	

***Comment categorization
use "merged_by_disaster.dta", clear
foreach var of varlist c_T*_sum c_I*_sum map_sum attachment_sum {
gen l_`var' = log(`var'+1)
}

gen help = 1 if lndeaths==. | lngni_pc==. | polity2==. | d_reliefteams==. | region==. | disaster==.
drop if help==1

global changes "d_reliefteams"
global controls "lndeaths lngni_pc polity2 i.region_no i.disaster i.year"
global outopt "label bdec(3) drop(i.region i.disaster i.year) sortvar(d_reliefteams d_reliefitems d_mapfeeds d_attachments lndeaths lntotaldamage lngni_pc polity2 $controls) ctitle() append nor2"

set more off
reg l_c_T_total_sum d_reliefteams  , robust
outreg2 using "out\baseline.tex",  $outopt replace
reg l_c_I_total_sum d_reliefitems , robust
outreg2 using "out\baseline.tex",  $outopt 
reg l_map_sum d_mapfeeds , robust
outreg2 using "out\baseline.tex",  $outopt
reg l_attachment_sum d_attachments , robust
outreg2 using "out\baseline.tex",  $outopt
reg l_c_T_total_sum d_reliefteams $controls , robust
outreg2 using "out\baseline.tex",  $outopt 
reg l_c_I_total_sum d_reliefitems $controls , robust
outreg2 using "out\baseline.tex",  $outopt 
reg l_map_sum d_mapfeeds  $controls , robust
outreg2 using "out\baseline.tex",  $outopt
reg l_attachment_sum d_attachments $controls 
outreg2 using "out\baseline.tex",  $outopt


reg l_c_T1_sum $changes $controls , robust
outreg2 using "out\baseline.tex",  $outopt replace
reg l_c_T2_sum $changes $controls , robust
outreg2 using "out\baseline.tex",  $outopt
reg l_c_T3_sum $changes $controls , robust
outreg2 using "out\baseline.tex",  $outopt 
reg l_c_T4_sum $changes $controls , robust
outreg2 using "out\baseline.tex",  $outopt 
reg l_c_T5_sum $changes $controls , robust
outreg2 using "out\baseline.tex",  $outopt
reg l_c_T6_sum $changes $controls , robust
outreg2 using "out\baseline.tex",  $outopt 


global changes "d_reliefitems"
global outopt "label bdec(3) drop(i.year) sortvar($changes lndeaths lntotaldamage lngni_pc polity2 $controls) ctitle() append nor2"

reg l_c_I1_sum $changes $controls, robust
outreg2 using "out\baseline.tex",  $outopt
reg l_c_I2_sum $changes $controls , robust
outreg2 using "out\baseline.tex",  $outopt
reg l_c_I3_sum $changes $controls , robust
outreg2 using "out\baseline.tex",  $outopt
reg l_c_I4_sum $changes $controls, robust
outreg2 using "out\baseline.tex",  $outopt
reg l_c_I_total_sum $changes $controls , robust
outreg2 using "out\baseline.tex",  $outopt 

reg l_map_sum d_mapfeeds lndeaths  $controls , robust
outreg2 using "out\baseline.tex",  $outopt


******************
**** Figures  ****
******************


*** Disaster type over time (frequency):
#delimit ;
graph bar (sum) earthquake flood storm, 
	over(year, label(labsize(*.75))) 
	bargap(-30) nofill
	ytitle("Frequency")
	legend( label(1 "Earthquake") label(2 "Flood") label(3 "Storm"))
	title("Number of disasters by type") ;
#delimit cr


*** Disaster type by region (frequency):
#delimit ;
graph bar (sum) earthquake flood storm, 
	over(region, label(labsize(*.75))) 
	bargap(-30) nofill
	ytitle("Frequency")
	legend( label(1 "Earthquake") label(2 "Flood") label(3 "Storm"))
	title("Number of disasters by type") ;
#delimit cr

#delimit ;
graph bar (mean) attachments maps moderators, 
	over(disaster_type, label(labsize(*.75))) 
	bargap(-30) nofill
	ytitle("Frequency")
	legend( label(1 "Attachments") label(2 "Maps") label(3 "Moderators"))
	title("User activity  by disaster type") ;
#delimit cr


#delimit ;
graph bar (max) comments if earthquake==1, 
	over(year, label(labsize(*.75))) 
	bargap(-30) nofill
	ytitle("Frequency")
	legend( label(1 "Attachments") label(2 "Maps") label(3 "Moderators"))
	title("Div.") ;
#delimit cr

graph bar (mean) comments, over(year, label(labsize(*.75))) over(earthquake)
